# Supplementary material for: HIV Tat controls RNA Polymerase II and the epigenetic landscape to transcriptionally reprogram target immune cells
Source: eLife. 2015 Oct 21;4:e08955. doi: 10.7554/eLife.08955 (PMC4733046; doi:10.7554/eLife.08955)
Supplement: Source code 1. — DOI: http://dx.doi.org/10.7554/eLife.08955.042 [file elife-08955-code1.zip]

Archive with 1 entries (1 files):
- calculatemTR.py
